# Supplementary material for: Ellagic Acid Reduces Cadmium Exposure-Induced Apoptosis in HT22 Cells via Inhibiting Oxidative Stress and Mitochondrial Dysfunction and Activating Nrf2/HO-1 Pathway
Source: Antioxidants (Basel). 2024 Oct 25;13(11):1296. doi: 10.3390/antiox13111296 (PMC11590970; doi:10.3390/antiox13111296)
Supplement: Supplementary file 1 [file antioxidants-13-01296-s001.zip]

Archive with 1 entries (1 files):
- antioxidants-3228297-supplementary.pdf
